# Supplementary material for: Analytical model for effects of capsule shape on the healing efficiency in self-healing materials
Source: PLoS One. 2017 Nov 2;12(11):e0187299. doi: 10.1371/journal.pone.0187299 (PMC5667884; doi:10.1371/journal.pone.0187299)
Supplement: S1 Excel — (XLS) [file pone.0187299.s001.xls]

## Sheet: Data for Fig. 3
volume fraction of capsule: Vv=0.15			Vv=0.1			Vv=0.05
Capsule size: (V0)^(1/3)	X		(V0)^(1/3)	X		(V0)^(1/3)	X
0.820513	0.15928		0.812308	0.100416		0.804103	0.0450139
1.62462	0.301247		1.60821	0.193906		1.61641	0.100416
2.51077	0.463989		2.51077	0.315097		2.51077	0.155817
3.22462	0.609418		3.23282	0.401662		3.22462	0.197368
5.01333	0.952216		5.01333	0.692521		5.00513	0.34626
6.30974	1.25346		6.31795	0.872576		6.31795	0.467452
