# Supplementary material for: Analytical model for effects of capsule shape on the healing efficiency in self-healing materials
Source: PLoS One. 2017 Nov 2;12(11):e0187299. doi: 10.1371/journal.pone.0187299 (PMC5667884; doi:10.1371/journal.pone.0187299)
Supplement: S2 Excel — (XLS) [file pone.0187299.s002.xls]

## Sheet: Data for Fig. 4
volume fraction of capsule: Vv=0.15)			Vv=0.1			Vv=0.05
Capsule size: (V0)^(1/3)	Y		(V0)^(1/3)	Y		(V0)^(1/3)	Y
1.60961	0.41272		1.60961	0.280785		1.60961	0.14885
2.4985	0.67659		2.4985	0.446549		2.4985	0.240189
3.21121	0.906631		3.21922	0.598782		3.21922	0.260487
5.00501	1.33627		5.00501	0.906631		5.00501	0.422869
6.31031	1.9046		6.31031	1.22124		6.31031	0.47023
