# Supplementary material for: Analytical model for effects of capsule shape on the healing efficiency in self-healing materials
Source: PLoS One. 2017 Nov 2;12(11):e0187299. doi: 10.1371/journal.pone.0187299 (PMC5667884; doi:10.1371/journal.pone.0187299)
Supplement: S3 Excel — (XLS) [file pone.0187299.s003.xls]

## Sheet: Data for Fig.5
		Vv=0.05	Vv=0.10	Vv=0.15
3		0.072	0.143	0.213
5		0.084	0.181	0.274
7		0.108	0.213	0.312
10		0.133	0.255	0.355
