# Supplementary material for: Analytical model for effects of capsule shape on the healing efficiency in self-healing materials
Source: PLoS One. 2017 Nov 2;12(11):e0187299. doi: 10.1371/journal.pone.0187299 (PMC5667884; doi:10.1371/journal.pone.0187299)
Supplement: S4 Excel — (XLS) [file pone.0187299.s004.xls]

## Sheet: Data for Fig.6
		Vv=0.05	Vv=0.10	Vv=0.15
3		0.072	0.143	0.213
5		0.084	0.181	0.274
7		0.108	0.213	0.312
10		0.133	0.255	0.355
Spherical capsule case:		Vv=0.05	Vv=0.10	Vv=0.15
X/(V0)^(1/3)		0.066	0.133	0.19
						Average: Y/X
3		1.09091	1.07519	1.12105		1.09572
5		1.27273	1.3609	1.44211		1.35858
7		1.63636	1.6015	1.64211		1.62666
10		2.01515	1.91729	1.86842		1.93362
